# Supplementary material for: Functional Soy and Lupin Protein-Based Beverages Modulate Gut Microbiome and Attenuate Metabolic Dysregulation in Adolescent Boys with Overweight and Obesity
Source: Nutrients. 2026 Jun 23;18(13):2049. doi: 10.3390/nu18132049 (PMC13363434; doi:10.3390/nu18132049)
Supplement: Supplementary file 1 [file nutrients-18-02049-s001.zip]

Archive with 1 entries (1 files):
- nutrients-4324547-supplementary.pdf
